# Supplementary material for: Supramolecular Dimer as High-Performance pH Probe: Study on the Fluorescence Properties of Halogenated Ligands in Rigid Schiff Base Complex
Source: Int J Mol Sci. 2023 May 30;24(11):9480. doi: 10.3390/ijms24119480 (PMC10253588; doi:10.3390/ijms24119480)
Supplement: Supplementary file 1 [file ijms-24-09480-s001.zip]

Archive with 5 entries (4 files):
- ijms-2412323-supplementary/
- ijms-2412323-supplementary/ijms-2412323-supplementary.docx
- ijms-2412323-supplementary/Video S1.mp4
- ijms-2412323-supplementary/Video S2.mp4
- ijms-2412323-supplementary/Video S3.mp4
